# Supplementary material for: The Role of miRNAs to Detect Progression, Stratify, and Predict Relevant Clinical Outcomes in Bladder Cancer
Source: Int J Mol Sci. 2024 Feb 11;25(4):2178. doi: 10.3390/ijms25042178 (PMC10889402; doi:10.3390/ijms25042178)
Supplement: Supplementary file 1 [file ijms-25-02178-s001.zip]

Archive with 1 entries (1 files):
- ijms-2804438-supplementary.pdf
